# Supplementary material for: Disentangling the role of environment in cross-taxon congruence of species richness along elevational gradients
Source: Sci Rep. 2021 Feb 25;11:4711. doi: 10.1038/s41598-021-83763-3 (PMC7907370; doi:10.1038/s41598-021-83763-3)
Supplement: Supplementary file 1 — Supplementary Information 1. [file 41598_2021_83763_MOESM1_ESM.xlsx]

## Sheet: riq promedio
camino	altura	riq herb	riq arb
1	1100	9.33333	8
1	1200	13	9
1	1300	20.6667	10.3333
1	1400	17.3333	6.33333
1	1500	25	7.66667
1	1600	22.3333	5.33333
1	1700	20	3.66667
1	1800	25	2.33333
1	1900	26.3333	3.66667
1	2000	16	1
1	2100	15.3333	0.666667
1	2200	20.3333	0
2	1100	16.3333	9.66667
2	1200	20.6667	8
2	1300	17.6667	3.66667
2	1400	12.6667	4
2	1500	13	3.33333
2	1600	14.3333	5
2	1700	14.3333	2
2	1800	12.6667	2.66667
2	1900	13.6667	3.33333
2	2000	13.6667	4.33333
2	2100	12.6667	3.33333
3	1100	9	14.3333
3	1200	18.6667	8.66667
3	1300	15.6667	10
3	1400	27.6667	7.33333
3	1500	22	7.33333
3	1600	20.3333	5.66667
3	1700	20.6667	7
3	1800	16	6
3	1900	15.3333	5.33333
3	2000	12	2
3	2100
3	2200

## Sheet: veg
Site/species	Acacia caven	Acalypha communis	Acanthostyles buniifolius	Achyrocline alata	Achyrocline satureioides	Achyrocline tomentosa	Adesmia incana	Agrostis imberbis	Agrostis montevidensis	Aloysia gratissima	Alternanthera aff pungens	Alternanthera pumila	Amphilophium cynanchoides	Andropogon ternatus	Anredera cordifolia	Aristida adscensionis	Aristida circinalis	Aristida spegazzinii	Axonopus compressus	Axonopus fissifolius	Baccharis aliena	Baccharis artemisioides	Baccharis articulata	Baccharis crispa	Baccharis flabellata	Baccharis tucumanensis	Baccharis ulicina	berberis hieronymi	Bidens aff triplinervia	Bidens aff. pseudocosmos	Bothriochloa laguroides	Bouteloua curtipendula var. caespitosa	Bouteloua megapotamica	Bulbostylis juncoides	C blanco amarillo	Caesalpinia gilliesii	Cardionema ramosissima	Carex distenta	Cenchrus echinatus	Cerastium arvense L.	Cestrum parqui	Chaptalia integerrima	Chaptalia piloselloides	Chascolytrum paleapiliferum	Chascolytrum subaristatum	Cheilanthes buchtienii	Chloris setas	Comelina erecta	Compuesta 2 cuernos
1.110	1	1								1	1																1		1												1
1.1200		1								1					1				1			1	1						1			1				1					1
1.1300	1	1	1			1				1											1		1		1				1							1						1
1.1400	1	1								1				1		1						1	1		1				1			1							1								1
1.1500			1						1					1							1	1	1		1				1			1			1				1
1.1600												1											1		1						1		1	1															1
1.1700	1											1											1	1					1				1	1			1		1										1
1.1800									1														1								1			1
1.1900					1				1			1											1						1					1
1.2000												1											1						1
1.2100																										1
1.2200							1	1	1																												1
2.1100	1	1														1			1		1		1		1				1										1		1
2.1200		1	1											1		1					1		1		1				1													1							1
2.1300			1																1		1		1		1				1					1					1				1					1	1
2.1400			1																	1	1		1							1				1			1									1
2.1500														1			1	1			1	1	1											1								1			1
2.1600																		1			1	1	1		1				1					1
2.1700																					1		1		1									1			1
2.1800									1								1				1		1		1	1								1											1
2.1900									1								1				1		1			1		1						1											1
2.2000							1														1		1			1			1					1			1
2.2100							1		1		1																											1		1		1		1
3.1100	1	1								1			1		1									1	1				1							1					1							1
3.1200	1	1	1		1					1											1		1	1	1				1		1	1			1	1						1
3.1300	1	1								1											1		1		1				1			1									1	1
3.1400	1	1					1		1					1							1		1						1										1		1
3.1500		1																			1		1						1			1		1							1				1
3.1600	1								1												1		1		1				1												1
3.1700			1									1				1	1				1		1		1				1					1														1
3.1800			1	1													1				1		1		1				1					1
3.1900																	1				1		1		1				1
3.2000				1													1												1
3.2100																	1						1
[truncated: 143 more columns]
