# Supplementary material for: Disentangling the role of environment in cross-taxon congruence of species richness along elevational gradients
Source: Sci Rep. 2021 Feb 25;11:4711. doi: 10.1038/s41598-021-83763-3 (PMC7907370; doi:10.1038/s41598-021-83763-3)
Supplement: Supplementary file 2 — Supplementary Information 2. [file 41598_2021_83763_MOESM2_ESM.xlsx]

## Sheet: Data
Family	Acrididae	Acrididae	Acrididae	Acrididae	Acrididae	Acrididae	Acrididae	Acrididae	Acrididae	Acrididae	Acrididae	Acrididae	Acrididae	Acrididae	Acrididae	Acrididae	Acrididae	Acrididae	Acrididae	Acrididae	Acrididae	Acrididae	Acrididae	Acrididae	Acrididae	Acrididae	Acrididae	Ommexechidae	Romaleidae	Romaleidae	Romaleidae	Romaleidae	Proscopiidae	Tettigoniidae	Tettigoniidae	Tettigoniidae	Tettigoniidae	Tettigoniidae
Sub-family	Acridinae	Acridinae	Gomphocerinae	Gomphocerinae	Gomphocerinae	Gomphocerinae	Gomphocerinae	Gomphocerinae	Gomphocerinae	Gomphocerinae	Gomphocerinae	Gomphocerinae	Melanoplinae	Melanoplinae	Melanoplinae	Melanoplinae	Melanoplinae	Melanoplinae	Melanoplinae	Melanoplinae	Melanoplinae	Melanoplinae	Melanoplinae	Melanoplinae	Melanoplinae	x	Copiocerinae	Ommexechinae	Romaleinae	Romaleinae	Romaleinae	Romaleinae	x	x	x	Phaneropterinae	Phaneropterinae	Conocephalinae
Genera	Hyalopteryx	Allotruxalis	Orphulella	Staurorhectus	Amblytropidia	Borellia	Borellia	Dichromorpha	x	x	Scyllinula	Euplectrotettix	Dichroplus	Dichroplus	Dichroplus	Neopedies	Baeacris	-				-	-	Atrachelacris	Ronderosia	x	Aleuas	Clarazella	Zoniopoda	Diponthus	Zoniopoda	Staleochlora	x	x	x	Anisophya	x	Conocephalus
Site/species	rufipennis	gracilis	punctata	longicornis	australis	bruneri	pallida	australis	sp1	sp2	sp	ferrugineus	pratensis	elongatus	sp	brunneri	punctulata	sp1	sp2	sp3	sp4	sp5	sp6	unicolor	bergii	sp	sp	bimaculata	omnicolor	puelchus	tarsata	sp	sp	sp	sp	sp	sp	sp
1_1100	0	0	0	0	0	0	0	0	1	0	0	0	0	0	0	1	0	1	1	1	0	0	0	0	0	1	0	1	0	0	0	0	0	0	0	0	0	0
1_1200	0	0	0	1	0	0	0	1	0	0	0	0	0	1	0	0	0	0	0	0	0	1	0	0	0	0	1	0	0	0	0	0	0	0	0	0	0	0
1_1300	0	0	0	0	0	0	0	0	0	1	0	0	1	0	0	0	1	0	0	0	0	0	0	0	0	0	0	0	0	0	0	0	0	0	0	0	0	0
1_1400	0	1	0	0	0	0	0	0	0	1	1	0	1	0	0	2	2	2	0	0	0	2	0	3	1	0	0	0	0	0	2	0	2	0	0	1	0	1
1_1500	0	0	0	0	0	0	0	0	0	0	0	0	0	0	0	0	0	0	0	0	0	0	0	0	0	0	0	0	0	0	0	1	0	0	0	0	0	0
1_1600	0	0	0	0	0	1	0	0	0	1	0	0	0	0	0	5	1	0	0	0	0	0	0	0	0	0	0	0	0	0	2	0	3	0	0	0	0	0
1_1700	0	0	0	0	0	0	1	0	1	0	0	0	0	0	0	5	0	0	0	0	1	0	0	0	0	0	0	0	0	0	0	0	0	0	0	0	1	0
1_1800	0	1	0	0	0	1	0	0	1	0	0	0	1	0	0	0	1	0	0	0	0	1	0	0	0	0	0	0	0	0	0	0	0	0	0	1	0	0
1_1900	0	0	0	0	0	0	0	0	1	0	1	0	1	0	0	0	1	0	0	0	0	0	0	0	0	0	0	0	0	0	0	0	0	0	0	0	0	0
1_2000	0	0	0	0	0	0	0	0	0	0	0	0	0	0	0	0	1	0	0	0	0	0	0	0	0	0	0	0	0	0	0	0	0	0	0	0	0	0
1_2100	0	0	0	1	0	0	0	0	0	0	0	0	0	0	0	0	0	0	0	0	0	0	0	0	0	0	0	0	0	0	0	0	0	1	0	0	0	0
2_1100	0	0	0	0	0	1	0	0	0	0	0	0	0	0	0	0	0	0	0	0	0	0	0	0	0	0	0	0	0	0	0	0	0	0	0	0	0	0
2_1200	0	0	0	0	1	0	0	0	0	0	0	0	0	0	0	3	2	0	0	0	0	0	0	0	0	0	0	0	0	0	0	0	2	0	0	0	0	0
2_1300	1	1	1	1	0	1	0	0	0	1	0	1	0	0	0	6	0	0	0	0	0	0	0	0	0	0	0	0	1	0	0	0	2	0	0	0	0	0
2_1400	0	0	0	0	0	0	0	0	0	0	0	0	0	0	0	0	1	0	0	0	0	0	0	0	0	0	0	0	0	0	0	0	0	0	0	0	0	0
2_1600	0	0	0	0	0	1	0	0	0	0	0	0	0	0	0	0	0	0	0	0	0	0	0	0	0	0	0	0	0	0	0	0	0	0	0	0	0	2
2_1700	0	1	0	1	0	0	0	0	0	0	0	0	0	0	0	0	1	0	0	0	0	0	0	0	0	0	0	0	0	0	0	0	1	0	0	0	0	0
2_1800	0	0	0	0	0	0	0	0	0	0	0	1	0	0	0	0	0	0	0	0	0	0	0	0	0	0	0	0	0	0	0	0	1	0	0	0	0	0
2_2100	0	0	0	0	0	0	0	0	0	0	0	0	0	1	0	0	0	0	0	0	0	0	0	0	0	0	0	0	0	0	0	0	0	0	0	0	0	0
3_1200	0	0	0	0	0	0	0	0	0	0	0	0	0	0	0	0	1	0	0	0	0	0	3	0	3	0	0	0	0	0	0	0	1	0	0	0	0	1
3_1300	0	0	0	0	0	0	0	0	1	1	0	0	0	0	0	1	0	0	0	0	0	0	0	0	0	0	0	0	0	0	0	0	1	0	0	0	0	0
3_1400	0	0	0	0	0	0	0	0	1	0	0	0	0	0	0	3	1	0	0	0	0	0	0	0	0	0	0	0	0	0	0	0	0	0	0	0	0	1
3_1500	0	0	0	0	0	0	0	0	0	0	0	0	0	0	0	0	0	0	0	0	0	0	0	0	0	0	0	0	0	1	0	0	0	0	1	0	0	0
3_1600	0	0	0	0	0	0	0	0	0	0	0	0	0	0	0	0	1	0	0	0	0	0	0	0	0	0	0	0	0	0	1	0	0	0	0	0	0	1
3_1700	0	0	0	0	0	0	0	0	0	0	0	0	0	0	0	0	0	0	0	0	1	0	1	0	0	0	0	0	0	0	2	0	0	0	0	0	0	0
3_1800	0	0	0	0	0	0	0	0	0	0	0	0	0	0	0	0	1	0	0	0	0	0	0	0	0	0	0	0	0	0	0	0	1	0	0	1	0	0
3_1900	0	0	0	0	0	0	0	0	0	0	0	0	0	0	0	0	1	0	0	0	0	0	0	0	0	1	0	0	0	0	0	0	0	0	0	0	0	0
3_2000	0	0	0	0	0	0	0	0	0	0	0	0	0	0	1	0	1	0	0	0	0	0	0	0	0	0	0	0	0	0	0	0	0	0	0	0	0	0
3_2100	0	0	0	0	0	0	0	0	0	0	0	0	1	0	0	0	1	0	0	0	0	0	0	0	0	0	0	0	0	0	0	0	0	0	0	0	0	0
